# Supplementary material for: Assessment of White Matter Changes Using Quantitative T1ρ Mapping in an Open-Field Low-Intensity Blast Mouse Model of Mild Traumatic Brain Injury (mTBI)
Source: Int J Mol Sci. 2025 Jun 6;26(12):5431. doi: 10.3390/ijms26125431 (PMC12193592; doi:10.3390/ijms26125431)
Supplement: Supplementary file 1 [file ijms-26-05431-s001.zip]

Archive with 1 entries (1 files):
- ijms-3567075-supplementary.pdf
